# Supplementary material for: Tetracycline accelerates the temporally-regulated invasion response in specific isolates of multidrug-resistant Salmonella enterica serovar Typhimurium
Source: BMC Microbiol. 2013 Sep 11;13:202. doi: 10.1186/1471-2180-13-202 (PMC3854800; doi:10.1186/1471-2180-13-202)
Supplement: Additional file 1: Table S1 — Invasion and gene expression data. Four biological replicates were performed for each condition tested, and the table lists the average, standard error of the mean, and significance compared to the control. Each of the eight isolates (1434, 5317, 752, 1306, 4584, 290, 360, and 530) was tested at four different tetracycline concentrations (0, 1, 4, and 16 μg/ml) during two different growth phases (early- and late-log) for changes in invasion, as well as changes in gene expression at up to eight different loci (hilA, prgH, invF, tetA, tetB, tetC, tetD, tetG). Invasion data are listed as percentages, and the expression data are log2-fold changes. Significance is indicated for P < 0.05 (*), P < 0.01 (**), and P < 0.001 (***). [file 1471-2180-13-202-S1.xlsx]

## Sheet: Sheet1
EARLY LOG		1434			5317			752			1306			4584			290			360			530
		AVG	SEM	p	AVG	SEM	p	AVG	SEM	p	AVG	SEM	p	AVG	SEM	p	AVG	SEM	p	AVG	SEM	p	AVG	SEM	p
invasion	Tet 0	0.0303831	0.00400247		0.0363975	0.00450291		1.23586	0.210241		0.377564	0.0609196		0.212066	0.0597687		1.28271	0.313432		0.695278	0.134306		0.321173	0.0264038
(percent)	Tet 1	0.0422105	0.00549984		0.040174	0.00556686		2.33843	0.311462		0.425893	0.11715		0.260536	0.0612769		1.05659	0.18387		0.428859	0.077198		0.712342	0.197773
	Tet 4	0.067264	0.0110627		0.0432092	0.00492585		2.55247	0.52623		0.346436	0.0937167		0.236228	0.0644947		0.663671	0.0995882		0.167079	0.0173411		0.592312	0.166894
	Tet 16	0.253403	0.027113	***	0.32546	0.0724795	*	3.24832	0.437869	**	0.469773	0.117485		0.113661	0.0153324		0.678718	0.0775644		0.349905	0.0472601		0.644327	0.0763164
hilA	Tet 0	0.452752	0.0936191		-1.11062	0.154566		0.916618	0.192632		0.503784	0.179541		0.448937	0.116168		0.0881958	0.236825		1.0707	0.310838		0.323431	0.229656
(log2)	Tet 1	-0.0801114	0.0315223		-0.906588	0.200733		0.733033	0.159129		0.20557	0.145503		0.520251	0.19046		0.606881	0.17882		1.54219	0.535941		0.70407	0.194993
	Tet 4	1.32574	0.50586		0.538113	0.377355	*	3.0773	0.163065	**	0.614768	0.137737		-0.00894386	0.267123		2.19305	0.368731	*	2.17701	0.213497		1.78663	0.226117	*
	Tet 16	3.77172	0.357273	**	3.65816	0.291446	***	3.68863	0.223311	**	2.34344	0.246308	***	0.491841	0.226874		4.46593	0.111857	***	4.06274	0.349153	*	4.74069	0.0415921	***
prgH	Tet 0	0.483065	0.178218		-0.466459	0.119882		-0.085776	0.0905598		-0.456212	0.0824346		-0.576048	0.174196		-0.781972	0.267472		0.227302	0.209397		-0.142899	0.122661
(log2)	Tet 1	0.443495	0.0777001		-0.410033	0.209089		-0.0129385	0.127203		-0.537084	0.145428		-0.687583	0.0340471		-0.0518148	0.174421		0.429708	0.374851		0.0185683	0.159986
	Tet 4	1.19623	0.302484		0.746641	0.360289		1.43849	0.196729	*	-0.44796	0.167811		-0.718405	0.245623		0.841359	0.313717		1.12755	0.178987		0.811329	0.117643	*
	Tet 16	4.47422	0.222088	***	4.57102	0.202004	***	3.25789	0.195504	***	0.641602	0.216081	**	-0.441304	0.204222		3.58198	0.259608	***	2.92515	0.169312	**	3.25284	0.0545349	***
invF	Tet 0	0.15307	0.122173		-0.886227	0.203664		-0.840537	0.0777181		-0.468313	0.137286		-0.511387	0.254491		-0.223467	0.292949		0.388285	0.336793		-0.187839	0.178193
(log2)	Tet 1	0.753981	0.137655		0.0107273	0.0751461		-0.318651	0.105992		-0.454543	0.103538		-0.218166	0.0878994		0.520259	0.243797		0.0259973	0.409358		-0.0707009	0.111695
	Tet 4	1.83902	0.480777		0.949205	0.304789		1.30575	0.204191	**	0.0835573	0.120257		0.0953525	0.156144		1.14551	0.394225		0.650504	0.305045		0.679192	0.113381
	Tet 16	5.16001	0.217037	***	4.97933	0.232926	***	3.33608	0.14275	***	0.659286	0.122491	**	0.106232	0.249307		3.88245	0.208027	***	2.61224	0.160785	*	3.74292	0.171192	***
tetA	Tet 0	-1.04412	0.208501		-1.08081	0.386886		-1.08595	0.109494		-1.4749	0.291396
(log2)	Tet 1	4.75721	0.042847	***	3.84376	0.334298	***	2.69863	0.111562	***	2.58326	0.114321	***
	Tet 4	4.54243	0.259122	***	3.74962	0.25541	***	3.61132	0.115764	***	2.79439	0.209568	***
	Tet 16	6.52741	0.133144	***	5.64393	0.191905	***	5.56506	0.296599	***	3.31288	0.184713	***
tetC	Tet 0										-2.36456	0.331744		-2.3818	0.211626
(log2)	Tet 1										0.876125	0.295323	**	-0.32866	0.205042	***
	Tet 4										1.43271	0.225292	**	0.58809	0.156353	***
	Tet 16										3.16538	0.23252	***	1.02048	0.211403	***
tetD	Tet 0										-1.6698	0.200946		-1.49247	0.198023
(log2)	Tet 1										0.18763	0.154518	***	-0.328147	0.224504	*
	Tet 4										0.194922	0.14977	***	-0.198987	0.129064	*
	Tet 16										1.43014	0.131454	***	-0.275567	0.182021	*
tetG	Tet 0																-2.28801	0.169433		-1.69966	0.401306		-2.37224	0.187858
(log2)	Tet 1																-2.80836	0.321441		-2.47126	0.466992		-2.56325	0.132648
	Tet 4																-0.841362	0.141278		-0.911439	0.43406		-0.916037	0.0838676
	Tet 16																3.20321	0.134765	***	3.00403	0.399722	**	3.4845	0.11829	***
LATE LOG		1434			5317			752			1306			4584			290			360			530
		AVG	SEM	p	AVG	SEM	p	AVG	SEM	p	AVG	SEM	p	AVG	SEM	p	AVG	SEM	p	AVG	SEM	p	AVG	SEM	p
invasion	Tet 0	0.305347	0.0771043		0.24581	0.0614159		2.97459	0.446461		1.56004	0.241506		0.400543	0.0555381		1.33158	0.247565		0.366893	0.0490119		0.997676	0.106769
(percent)	Tet 1	0.278276	0.0393706		0.419196	0.10314		4.78487	0.80383		1.36091	0.202263		0.544304	0.0636287		1.18138	0.104694		0.417279	0.0491174		0.722788	0.0669571
	Tet 4	0.300793	0.0441609		0.16559	0.0235914		4.75127	0.581376		1.14341	0.166277		0.414377	0.0254728		0.581206	0.0675946		0.327333	0.0213486		0.658466	0.150372
	Tet 16	0.104993	0.0151889		0.121104	0.0357458		4.35368	0.386845		0.644035	0.0824398		0.281808	0.0679147		0.966551	0.151291		0.412186	0.116406		0.497337	0.0939792
hilA	Tet 0	0.986825	0.145447		-0.334733	0.148635		5.20136	0.226941		4.81337	0.186312		4.48999	0.171158		4.46672	0.182365		4.75908	0.10768		4.01427	0.336232
(log2)	Tet 1	0.330597	0.0661261		0.440171	0.160022	*	5.78188	0.158364		5.02437	0.137946		5.11321	0.0811567		4.81951	0.169671		5.3233	0.18723		4.73634	0.266192
	Tet 4	0.931314	0.228921		0.629457	0.16009	**	5.87959	0.118835		4.69497	0.176211		4.21868	0.194295		5.50209	0.12339		5.5139	0.073567		5.49574	0.268833	*
	Tet 16	0.816324	0.0868844		1.27416	0.182621	***	4.36885	0.159878		5.77184	0.130363	*	5.58014	0.131315	**	3.30753	0.170168		4.469	0.0723284		4.15813	0.363362
prgH	Tet 0	1.52341	0.149337		-0.244826	0.229277		4.4477	0.187164		3.67723	0.152861		3.62303	0.134294		4.01632	0.175924		3.6468	0.107022		3.46537	0.203333
(log2)	Tet 1	1.28924	0.101778		0.520609	0.107722		5.11348	0.270482		3.86985	0.142408		4.2825	0.210738		4.38619	0.192224		4.17138	0.28853		4.22725	0.231005	*
	Tet 4	2.25699	0.413491		1.49794	0.290603	*	5.86711	0.379276	**	3.69799	0.186807		3.35889	0.174352		4.79535	0.192424		4.19943	0.132059		4.2089	0.231115	*
	Tet 16	4.35428	0.097567	***	3.95734	0.181351	***	7.10621	0.232449	**	5.08782	0.106958	**	4.56375	0.127138	*	5.42199	0.0221504	**	4.86901	0.0756272	*	5.02716	0.276833	***
invF	Tet 0	2.07233	0.121632		0.562106	0.261672		4.93182	0.260834		4.2374	0.154723		4.35179	0.136759		4.41426	0.109159		4.48051	0.146785		3.99891	0.228762
(log2)	Tet 1	2.28806	0.0748316		1.44707	0.203935		5.10201	0.267083		4.47727	0.108598		5.26431	0.230202		5.03337	0.105417	**	4.61586	0.158804		4.70599	0.260134
	Tet 4	2.48624	0.348623		1.80277	0.294055		5.4442	0.29456		4.03707	0.170252		4.20956	0.180794		4.64245	0.124637		5.17229	0.195203		4.85235	0.248948	*
	Tet 16	4.33447	0.107991	***	4.42708	0.126476	***	6.80837	0.198228	***	4.87903	0.173026		4.92939	0.12671		5.17349	0.118282	**	5.09535	0.164257		4.65226	0.176874
tetA	Tet 0	-2.2314	0.0373005		-2.72026	0.104141		-2.90144	0.12703		-2.69593	0.134426
(log2)	Tet 1	3.90319	0.144514	***	3.63591	0.190255	***	2.15885	0.154701	***	2.06983	0.0667495	***
	Tet 4	4.54071	0.201877	***	4.04146	0.13619	***	2.94833	0.240282	***	2.02227	0.0560707	***
	Tet 16	5.35304	0.105164	***	5.27012	0.0852904	***	3.78175	0.0423214	***	3.0803	0.0975527	***
tetC	Tet 0										-4.15843	0.108026		-2.68489	0.110487
(log2)	Tet 1										0.0368533	0.0834942	***	1.42164	0.367067	***
	Tet 4										0.421541	0.0968424	***	0.692284	0.240588	***
	Tet 16										3.39664	0.168298	***	1.807	0.342589	***
tetD	Tet 0										-3.25482	0.100883		-1.59114	0.0697233
(log2)	Tet 1										-1.17817	0.0637273	***	-0.297668	0.12672	*
	Tet 4										-0.867809	0.0872696	***	-0.708063	0.197454
	Tet 16										2.08352	0.195815	***	0.0427316	0.23464	**
tetG	Tet 0																-3.38588	0.103916		-3.13733	0.119616		-3.53859	0.058385
(log2)	Tet 1																-2.61883	0.208106		-3.72272	0.289572		-3.65806	0.18317
	Tet 4																-1.603	0.34591	**	-2.24304	0.0830709		-2.25084	0.179033	**
	Tet 16																0.954937	0.254389	***	0.281701	0.278545	***	0.765902	0.177038	***
